# Supplementary material for: Dyskinesia and brain-derived neurotrophic factor levels after long-term levodopa and nicotinic receptor agonist treatments in female mice with near-total unilateral dopaminergic denervation
Source: BMC Neurosci. 2018 Nov 29;19:77. doi: 10.1186/s12868-018-0478-0 (PMC6267795; doi:10.1186/s12868-018-0478-0)
Supplement: Supplementary file 1 — Additional file 1. All data generated during this study are included within a Microsoft Excel file named Additional file 1.xlsx. [file 12868_2018_478_MOESM1_ESM.xlsx]

## Sheet: Main data
Additional file 1: All data collected during the study
1. Characterization of the nigrostriatal lesion model
Tyrosine hydroxylase immunohistochemistry											Dopamine HPLC
TH remaining in the substantia nigra pars compacta (% of intact hemisphere)											Dopamine remaining in the dorsal striatum (% of intact hemisphere)
Each value represents one animal (mean of three sections)											Each value represents one animal
6.71624											0.877766
10.6598											1.37039
7.36989											2.13503
12.4782											3.14155
5.77507											1.52675
10.5836
8.61114
10.2434
8.34281
7.21284
2. Levodopa-induced dyskinesia in unilaterally lesioned mice and effects of nicotinic receptor agonists
2.1. Effects of AZD0328 on LID
Time = Time after levodopa administration (min)
CTRL = Control group; AZD = AZD0328 group
Values represent LID severity of one mouse at the time point denoted. Severity of either a single LID subtype (score 0-4) or total dyskinesia (score 0-12) shown.
2.1.1. Baseline (after two weeks of levodopa administration; not shown in manuscript)
Axial dyskinesia
Time		CTRL							AZD
20		1	3	2	4	4	1.5		2	3	2	2	4	2.5
40		1	2	2	3	4	3.5		2	3	2	2	3	2
60		1	3	1	4	3.5	3.5		2	3	2	2.5	1.5	3.5
80		1	3	2	4	4	2		2	3.5	2.5	2	1	2.5
100		1.5	2.5	0.5	3.5	3.5	0		0	3	2	3	0.5	0
Orolingual dyskinesia
Time		CTRL							AZD
20		1	1.5	2	3	4	0		4	3	4	3	2.5	3.5
40		2	3	3	4	4	0		3	3	4	3	1.5	3
60		2	4	0.5	4	4	4		3	4	4	2	2	3
80		3	4	2	4	4	0		3.5	3	3.5	1.5	1	0
100		3	4	0	0	0.5	0		0	0	1	0	0	0
Forelimb dyskinesia
Time		CTRL							AZD
20		1.5	2	2	4	3	1.5		3	3	3	3	2	2
40		2	3	3	4	3	3		2	3	3	2	2	2
60		1.5	3	2	4	3	4		2	3	3	2	1.5	2
80		3	2	1.5	4	3	2		2	3	2	1.5	1.5	1
100		3	2	0	3	3	0		0	2.5	2	2	0	0
Total dyskinesia
Time		CTRL							AZD
20		3.5	6.5	6	11	11	3		9	9	9	8	8.5	8
40		5	8	8	11	11	6.5		7	9	9	7	6.5	7
60		4.5	10	3.5	12	10.5	11.5		7	10	9	6.5	5	8.5
80		7	9	5.5	12	11	4		7.5	9.5	8	5	3.5	3.5
100		7.5	8.5	0.5	6.5	7	0		0	5.5	5	5	0.5	0
2.1.2. 0.03 mg/kg AZD0328 administered 30 min before levodopa for five consecutive days
Axial dyskinesia
Time		CTRL							AZD
20		2	4	2	3.5	3	4		2	3	2	3	2.5	2
40		2	3	2	3.5	4	4		3	3	2	3	2	3
60		1	4	2	3.5	4	4		3	3.5	2	3	3	2
80		1.5	3	3	4	4	4		3	4	2	3.5	4	2
100		3	4	2.5	3.5	3	4		0	3	1	3.5	0.5	1.5
Orolingual dyskinesia
Time		CTRL							AZD
20		3.5	4	3	4	4	4		3	3	4	3	2.5	4
40		3	2	3	4	4	0		2.5	4	4	1	3	3
60		1	2	3	4	4	4		4	4	4	2.5	1	4
80		1	1	2.5	4	4	4		0	4	4	4	1	3.5
100		1.5	2	1	0	0	1		0	0	0	4	0	0
Forelimb dyskinesia
Time		CTRL							AZD
20		2.5	3.5	3	4	3	4		3	3	3	2.5	2	2
40		2	2	2	4	3	4		2.5	3	3	2	3	3
60		2	2	2	4	3.5	4		3	3.5	3	2	2	2.5
80		1.5	1.5	2	4	3.5	4		1	2	3	4	2	2.5
100		0	2	2	4	2	4		0	2	0	4	0	0
Total dyskinesia
Time		CTRL							AZD
20		8	11.5	8	11.5	10	12		8	9	9	8.5	7	8
40		7	7	7	11.5	11	8		8	10	9	6	8	9
60		4	8	7	11.5	11.5	12		10	11	9	7.5	6	8.5
80		4	5.5	7.5	12	11.5	12		4	10	9	11.5	7	8
100		4.5	8	5.5	7.5	5	9		0	5	1	11.5	0.5	1.5
2.1.3. 0.1 mg/kg AZD0328 administered 30 min before levodopa for five consecutive days
Axial dyskinesia
Time		CTRL							AZD
20		2	3	2	4	3.5	3		3.5	3	2	3	3	2
40		2	3.5	2	3.5	3	3		4	3	2	4	1.5	2
60		1.5	3	2	2.5	4	3		3	3	2	2.5	2.5	2
80		1	4	2	4	4	3		4	3	2	4	4	0
100		0.5	3.5	0	4	3	0		0	0	0	3.5	0.5	0
Orolingual dyskinesia
Time		CTRL							AZD
20		2	1	3	4	4	1		4	4	4	4	3	3
40		2.5	4	3	4	3.5	4		4	4	4	4	2	4
60		2.5	4	3	4	4	4		2	1.5	4	4	2	4
80		2.5	1	0	4	4	0.5		0	0	3	4	1	0
100		0	0	0	4	0	0		0	0	0.5	4	0	0
Forelimb dyskinesia
Time		CTRL							AZD
20		3	2	3	4	3	4		3.5	3	2.5	3	3	2
40		2	2	3	4	3	4		3.5	3	3	4	2	2
60		2.5	2.5	3	4	3.5	3		3.5	3.5	2.5	4	2.5	2
80		1.5	2	0	4	3	1		4	1.5	3	4	2	0
100		0	0.5	0	4	1	0		0	0	0	4	0	0
Total dyskinesia
Time		CTRL							AZD
20		7	6	8	12	10.5	8		11	10	8.5	10	9	7
40		6.5	9.5	8	11.5	9.5	11		11.5	10	9	12	5.5	8
60		6.5	9.5	8	10.5	11.5	10		8.5	8	8.5	10.5	7	8
80		5	7	2	12	11	4.5		8	4.5	8	12	7	0
100		0.5	4	0	12	4	0		0	0	0.5	11.5	0.5	0
2.1.3. 1.0 mg/kg AZD0328 administered 30 min before levodopa for five consecutive days
Axial dyskinesia
Time		CTRL							AZD
20		2	2	3	3.5	4	3		4		2	3	3.5	1.5
40		2	3	2	3.5	4	3		4		2	3	1	2
60		2	3	2.5	4	4	3.5		4		2	2	2	2
80		1.5	3	3	1	4	3		4		1.5	3	0	2
100		1	3	0.5	0	0	3		4		0	3	0	0
Orolingual dyskinesia
Time		CTRL							AZD
20		3	0.5	1	4	4	2		4		4	4	2	4
40		3	1	3	4	1	2		1		4	2	2	4
60		3	4	3	4	4	2.5		1.5		4	1	2	3
80		2	4	0	0.5	1	2		1		1	4	0	4
100		1.5	4	0	0	0	0		0.5		1	1	0	0
Forelimb dyskinesia
Time		CTRL							AZD
20		3	1	2	4	3	3.5		4		3	4	2.5	2
40		2.5	2	2.5	4	3	4		4		3	4	2	1.5
60		2	3	3	4	3.5	3.5		4		3	1.5	2	2
80		2	3	2	2	3	3		3.5		1	3.5	0	1.5
100		1	2	0	0	0	2		3.5		0	2	0	0
Total dyskinesia
Time		CTRL							AZD
20		8	3.5	6	11.5	11	8.5		12		9	11	8	7.5
40		7.5	6	7.5	11.5	8	9		9		9	9	5	7.5
60		7	10	8.5	12	11.5	9.5		9.5		9	4.5	6	7
80		5.5	10	5	3.5	8	8		8.5		3.5	10.5	0	7.5
100		3.5	9	0.5	0	0	5		8		1	6	0	0
2.2. Effects of nicotine administered in drinking water on LID
Week = Week of nicotine treatment
CTRL = Control group; NIC = Nicotine group
Values represent the weekly LID severity of one mouse at the time point denoted. Weekly severity of each LID subtype (score 0-16) and total dyskinesia (score 0-48) was calculated as described in the Methods section. See "Weekly LID data" datasheet for data from each week.
Bolded values represent missing data points interpolated using linear regression.
Axial dyskinesia
Week		CTRL							NIC
2		13	12	8	9.5	7.5	7.5		7.5	12.25	9	11.25	15	10.5
3		12.5	12	7.25	11	8	9		7.5	13.5	7.25	15.5	16	13.5
4		11	8.25	7.5	10.5	7.75	7.75		5.9526	12	8.25	13.75	16	12.75
5		9.25	7	6.75	7	6.5	8		5	12	10.5	12.5	14.5	11.25
6		11.5	11	7	8	7	9		4.25	10	7.5	12	13.75	7
7		11.2282	8.75	7	6	6.5	7		3	5.5	3	8.75	13	6.25
8		8.25	7	4	6.5	9	10.25		3.25	8	8	9.5	13	11
9		14	12.5	7	8.5	8	11.5		2.5	7	13.25	12.5	10	9.75
10		11.25	13.5	7	9	6	11		5.5	7.5	11.5	12.5	13.75	8.5
Orolingual dyskinesia
Week		CTRL							NIC
2		8	4	15.5	7.25	3	14		10.5	8.5	3.5	13	12.5	10.25
3		13	7.5	12	9	6.5	14		9	12.5	5	14	14.5	14
4		11.5	4.5	12.5	5	5.5	14		8.1546	5	5	13	13.5	15
5		3.5	1.75	9.5	3.5	1	10		9	11.5	1.75	10.5	11.5	10.5
6		7.5	3.5	10.75	6	4	11		5	6	2.5	4.25	10	4.25
7		9.14002	4.5	10	6.5	4.25	10		2.75	8.75	0.25	10	9.25	9.5
8		9.5	5.5	5	8.5	2.25	4		5.25	6.75	12.75	9.75	7	13
9		12.5	8	8.5	8.5	5	8		5.25	6	7	9.5	6.5	12.5
10		7.75	11.5	11.5	5.5	3.5	12.5		5.5	6.5	9	9.5	6	4
Forelimb dyskinesia
Week		CTRL							NIC
2		12.75	7.5	11.5	8	5.75	8.5		7.5	9	7.75	14.5	12.5	13
3		11.5	8	10	13	5.75	10.5		8.5	9.75	7.5	13.5	15.25	12.5
4		11	6	11	6	7.5	10		6.189	7	8	12	13.5	11
5		7.5	2	9.5	4	4	7.75		5	7.75	6	9	11.25	7.75
6		9.75	7	10.5	4.5	6.25	7.5		4	6	6.75	9	12	6.5
7		10.289	8	9.5	6.5	5.5	7		2.5	7	3	6.5	14	5.75
8		7	6	5.5	8	4.25	7.5		4.25	6.5	8	7.25	9	9.5
9		13	9	7.5	7.5	5.5	8		3.5	5.75	5.75	9	8.25	8.5
10		11	10.75	10.5	5.5	4.5	8.75		5.75	6	11	8.75	12.75	7.5
Total dyskinesia
Week		CTRL							NIC
2		33.75	23.5	35	24.75	16.25	30		25.5	29.75	20.25	38.75	40	33.75
3		37	27.5	29.25	33	20.25	33.5		25	35.75	19.75	43	45.75	40
4		33.5	18.75	31	21.5	20.75	31.75		20.2962	24	21.25	38.75	43	38.75
5		20.25	10.75	25.75	14.5	11.5	25.75		19	31.25	18.25	32	37.25	29.5
6		28.75	21.5	28.25	18.5	17.25	27.5		13.25	22	16.75	25.25	35.75	17.75
7		30.6572	21.25	26.5	19	16.25	24		8.25	21.25	6.25	25.25	36.25	21.5
8		24.75	18.5	14.5	23	15.5	21.75		12.75	21.25	28.75	26.5	29	33.5
9		39.5	29.5	23	24.5	18.5	27.5		11.25	18.75	26	31	24.75	30.75
10		30	35.75	29	20	14	32.25		16.75	20	31.5	30.75	32.5	20
3. Brain-derived neurotrophic factor data
3.1. BDNF levels after the chronic drug treatments
CTRL = control group (levodopa only); NIC = nicotine group (levodopa + nicotine)
Each value represents a tissue sample from one animal
Raw data values (pg/ug protein)
Striatum		Intact hemisphere							Lesioned hemisphere
CTRL		0.0543115	0.0401714	0.0331429	0.0474926	0.0357073	0.0349412		0.0424249	0.0582113	0.0404119	0.0382926	0.0245461	0.033631
NIC		0.0316117	0.0374201	0.0468042	0.0433583	0.0426995	0.0416952		0.0410061	0.0353446	0.0430252	0.036825	0.0414515	0.0439912
Prefrontal cortex
CTRL		0.0560101	0.0596771	0.0564978	0.0503016	0.0522083	0.0333183		0.0675964	0.0432358	0.0449348	0.0419541	0.0508922	0.0389238
NIC		0.0283836	0.0407392	0.0329621	0.03668	0.0358607	0.0499793		0.0358193	0.0397816	0.0410899	0.0501768	0.0385184	0.0429812
Values as percentage of the mean of the unlesioned hemisphere of the control group.
Striatum
CTRL		132.593	98.072	80.9131	115.945	87.1736	85.3033		103.574	142.113	98.6591	93.4851	59.9252	82.1046
NIC		77.1747	91.3551	114.265	105.852	104.244	101.792		100.11	86.288	105.039	89.9023	101.197	107.397
Prefrontal cortex
CTRL		109.106	116.249	110.056	97.9859	101.7	64.9031		131.676	84.2221	87.5316	81.7253	99.1364	75.8223
NIC		55.2904	79.3586	64.2092	71.4516	69.8555	97.3582		69.775	77.4933	80.0419	97.7429	75.0326	83.726
3.2. Data for correlation between BDNF levels and LID severity
CTRL = control group (levodopa only); NIC = nicotine group (levodopa + nicotine)
STR = Striatum; PFC = Prefrontal cortex
Values represent percentage of the mean of the unlesioned hemisphere of the control group (BDNF) or weekly dyskinesia scores at the last measurement time point (LID).
	BDNF					LID
	STR intact	STR lesion	PFC intact	PFC lesion		Total	Axial	Orolingual	Forelimb
CTRL	132.593	103.574	109.106	131.676		30	11.25	7.75	11
	98.072	142.113	116.249	84.2221		35.75	13.5	11.5	10.75
	80.9131	98.6591	110.056	87.5316		29	7	11.5	10.5
	115.945	93.4851	97.9859	81.7253		20	9	5.5	5.5
	87.1736	59.9252	101.7	99.1364		14	6	3.5	4.5
	85.3033	82.1046	64.9031	75.8223		32.25	11	13	8.75
NIC	77.1747	100.11	55.2904	69.775		16.75	5.5	5.5	5.75
	91.3551	86.288	79.3586	77.4933		20	7.5	6.5	6
	114.265	105.039	64.2092	80.0419		31.5	11.5	9	11
	105.852	89.9023	71.4516	97.7429		32.5	13.75	6	12.75
	104.244	101.197	69.8555	75.0326		20	8.5	4	7.5
	101.792	107.397	97.3582	83.726		30.75	12.5	9.5	8.75

## Sheet: Weekly LID data
This sheet contains more detailed weekly LID data collected during the nicotine treatment, used for calculating the weekly LID scores shown in the "Main data" sheet.
CTRL = Control group; NIC = Nicotine group; AUC = Area under the curve
Values represent dyskinesia severity (score 0-4) at the denoted time point or the weekly score (AUC; score 0-12)
Week 2			CTRL							NIC							Time (min)
AXIAL			3.5	3	2	3	2	2		2	3	3	3	4	3		20
			3	3	2	2	2	2		2	3	2	3	3.5	1.5		40
			3.5	3	2	1.5	3	2		2	3	1.5	3	3.5	3		60
			3	3	2	3	1.5	2		1.5	3	2.5	3.5	4	3		80
			3.5	3	2	3	0	1		2	3.5	3	0.5	4	3		100
		AUC	13	12	8	9.5	7.5	7.5		7.5	12.25	9	11.25	15	10.5
OROLINGUAL			CTRL							NIC							Time (min)
			4	1	4	1.5	3	4		4	4	0	4	4	2.5		20
			1	1	4	2.5	1.5	4		3	2.5	2	4	4	4		40
			4	1	4	1	0	4		2.5	0	0	4	4	3		60
			1	1.5	4	1	0	4		2	2	1.5	3	2	1.5		80
			0	0	3	4	0	0		2	4	0	0	1	1		100
		AUC	8	4	15.5	7.25	3	14		10.5	8.5	3.5	13	12.5	10.25
FORELIMB			CTRL							NIC							Time (min)
			3	1.5	3	3	2.5	2		2	3	2	3.5	3	3		20
			3	2	3	1.5	2	2.5		2	2	3	4	3	3.5		40
			4	2	3	1	2	2.5		2	2	1	4	3	3		60
			3	2.5	3	2	0.5	2		2	2	1.5	4	3.5	3.5		80
			2.5	0.5	2	4	0	1		1	3	2.5	1.5	3	3		100
		AUC	12.75	7.5	11.5	8	5.75	8.5		7.5	9	7.75	14.5	12.5	13
Week 3			CTRL							NIC							Time (min)
AXIAL			4	3	2	3	2	2		2	3	2	4	4	4		20
			3.5	3	2	2	2	2.5		2	3	2	4	4	3		40
			4	3	2	3	1	2		2	4	3	4	4	3.5		60
			3	3	2	3	3.5	2		2	3.5	1	4	4	3.5		80
			0	3	0.5	3	1	3		1	3	0.5	3	4	3		100
		AUC	12.5	12	7.25	11	8	9		7.5	13.5	7.25	15.5	16	13.5
OROLINGUAL			CTRL							NIC							Time (min)
			2	3	4	3	3	4		2	2	1	4	4	4		20
			4	1.5	4	3	3	4		3	4	3	4	3	4		40
			4	4	3	2	1	4		2.5	4	1	4	4	4		60
			4	0	3	1	1	4		2.5	3	0.5	4	4	4		80
			0	1	0	3	0	0		0	1	0	0	3	0		100
		AUC	13	7.5	12	9	6.5	14		9	12.5	5	14	14.5	14
FORELIMB			CTRL							NIC							Time (min)
			4	3	3	3	2.5	3		2	2	2	4	3.5	4		20
			3.5	2	3	3	2.5	3		2.5	2.5	2.5	3.5	4	3		40
			3	3	3	3	1	3		2.5	3	1.5	4	4	3		60
			3	1	2.5	4	1	3		2	2.5	2	4	3.5	4		80
			0	1	0	3	0	0		1	1.5	1	0	4	1		100
		AUC	11.5	8	10	13	5.75	10.5		8.5	9.75	7.5	13.5	15.25	12.5
Week 4			CTRL							NIC							Time (min)
AXIAL			3.5	2.5	2	2	1.5	2			3	1.5	4	4	3.5		20
			3	1	2	2	2	2			3	1.5	3.5	4	3.5		40
			3	3	2	3	2	2			3	3	4	4	3		60
			3	1.5	2	3	3	2			3	3	4	4	3		80
			0.5	3	1	3	0	1.5			3	0	0.5	4	3		100
		AUC	11	8.25	7.5	10.5	7.75	7.75			12	8.25	13.75	16	12.75
OROLINGUAL			CTRL							NIC							Time (min)
			4	2	4	4	3	4			2.5	0	4	4	4		20
			3	1.5	4	3	3	4			0	1	3	3	4		40
			3	1	3	0	1	4			1.5	4	4	4	4		60
			3.5	0	3	0	0	4			2	0	4	4	4		80
			0	2	1	0	0	0			0.5	0	0	1	2		100
		AUC	11.5	4.5	12.5	5	5.5	14			5	5	13	13.5	15
FORELIMB			CTRL							NIC							Time (min)
			3	2	3	3	3	2			3	2	3	4	2		20
			3	1	3	2.5	3	3			2	2.5	3	3	3		40
			3	1.5	3	2	1	3			1.5	2	4	4	3		60
			3.5	1.5	3	0	2	3			1.5	2.5	3	3	3		80
			0	2	1	0	0	0			1	0	1	3	2		100
		AUC	11	6	11	6	7.5	10			7	8	12	13.5	11
Week 5			CTRL							NIC							Time (min)
AXIAL			3.5	1	2	2	2	2		2	3	3	4	4	3		20
			4	2	2	2.5	2	2		1	3	3	3.5	3.5	3		40
			3	3	2	3	1.5	2		1.5	3	3	4	4	3.5		60
			0.5	1	1.5	0.5	2	1.5		1.5	3	3	3	3.5	3		80
			0	1	0.5	0	0	3		0	3	0	0	3	0.5		100
		AUC	9.25	7	6.75	7	6.5	8		5	12	10.5	12.5	14.5	11.25
OROLINGUAL			CTRL							NIC							Time (min)
			1	0.5	4	3	2	4		3	2	1.5	4	4	4		20
			1.5	1	3	1.5	0	4		3.5	2.5	0.5	4	4	4		40
			1	0.5	3	0.5	0	4		2	4	0.5	4	4	4		60
			0.5	0	1.5	0	0	0		2	3	0	0.5	1.5	0.5		80
			0	0	0	0	0	0		0	2	0	0	0	0		100
		AUC	3.5	1.75	9.5	3.5	1	10		9	11.5	1.75	10.5	11.5	10.5
FORELIMB			CTRL							NIC							Time (min)
			4	0	3	3	2	2.5		2	2	2	2	3	2.5		20
			2	1	3	2	1	3		1	2	2	3	3	3		40
			3.5	1	3	0.5	1	3		1.5	2	2	3	3	3.5		60
			0	0	2	0	1	0		1.5	2	1	2	3	0		80
			0	0	0	0	0	1		0	1.5	0	0	1.5	0		100
		AUC	7.5	2	9.5	4	4	7.75		5	7.75	6	9	11.25	7.75
Week 6			CTRL							NIC							Time (min)
AXIAL			3	3	2	2	2	2		1.5	3	3	3	4	3		20
			3.5	3	2	1	2	2		1.5	3	2	3.5	4	1.5		40
			3.5	3	2	3	3	3		2	3	1	4	4	3		60
			3	3	2	3	1	1.5		0	2.5	3	3	3.5	1		80
			0	1	0	0	0	3		0	0	0	0	0.5	0		100
		AUC	11.5	11	7	8	7	9		4.25	10	7.5	12	13.75	7
OROLINGUAL			CTRL							NIC							Time (min)
			4	2	3.5	4	2	4		2	2	2	1.5	4	0.5		20
			1	1.5	3	2	1	4		2.5	2	0.5	1	3	0		40
			3	1	3	2	1	4		1.5	2	0.5	2	4	4		60
			1.5	0	3	0	1	1		0	1	0.5	0.5	1	0		80
			0	0	0	0	0	0		0	0	0	0	0	0		100
		AUC	7.5	3.5	10.75	6	4	11		5	6	2.5	4.25	10	4.25
FORELIMB			CTRL							NIC							Time (min)
			3.5	3	3	3	2.5	3		2	3	2.5	2	4	2.5		20
			3	2	3	1.5	2	3		2	2	2	3	4	1.5		40
			3	2	3	1.5	2	2		1	1.5	1.5	3	4	3		60
			2	1	3	0	1	1		0	1	2	2	2	0		80
			0	1	0	0	0	0		0	0	0	0	0	1.5		100
		AUC	9.75	7	10.5	4.5	6.25	7.5		4	6	6.75	9	12	6.5
Week 7			CTRL							NIC							Time (min)
AXIAL				2.5	2	2	2	2		2	3	1	3.5	4	3.5		20
				3	2	2	3	3		1	1	1.5	4	4	1.5		40
				1.5	2	2.5	2.5	2		1	3	1	3	4	3		60
				3	2	0.5	0	1		0	0	0	0	3	0		80
				0	0	0	0	0		0	0	0	0	0	0		100
		AUC		8.75	7	6	6.5	7		3	5.5	3	8.75	13	6.25
OROLINGUAL			CTRL							NIC							Time (min)
				1	3	3	2.5	4		1.5	2.5	0	4	4	3		20
				3	3	3.5	3	4		2	2.5	0	4	1	4		40
				0.5	3	1	0	4		0	2.5	0	4	3	4		60
				0.5	2.5	0.5	0	0		0	2.5	0	0	3	0		80
				0	0	0	0	0		0	0	0.5	0	0.5	0		100
		AUC		4.5	10	6.5	4.25	10		2.75	8.75	0.25	10	9.25	9.5
FORELIMB			CTRL							NIC							Time (min)
				2	3	3	3	3		2	3	1	3	4	3.5		20
				4	3	3	2	3		0.5	2	1	3	4	2		40
				1	3	2	2	2.5		1	2.5	1.5	2	4	2		60
				2	2	0	0	0		0	1	0	0	4	0		80
				0	0	0	0	0		0	0	0	0	0	0		100
		AUC		8	9.5	6.5	5.5	7		2.5	7	3	6.5	14	5.75
Week 8			CTRL							NIC							Time (min)
AXIAL			3.5	2	2	2	3	2.5		1.5	3	2	4	4	3		20
			3	2	2	2	4	3		1.5	3	2.5	4	4	3.5		40
			3.5	3	1	2	3.5	3		1	3	1.5	3.5	4	3		60
			0	1	0	1.5	0	3		0	0.5	3	0	3	3		80
			0	0	0	0	0	0		0	0	0	0	0	0		100
		AUC	8.25	7	4	6.5	9	10.25		3.25	8	8	9.5	13	11
OROLINGUAL			CTRL							NIC							Time (min)
			3	3	3	3	2.5	4		2.5	2.5	3	3.5	4	4		20
			4	2	3	4	1	1		3	3	4	4	2	4		40
			4	2	0.5	2	0	1		1	2.5	3	4	3	4		60
			0	0	0	1	0	0		0	0	4	0	0	3		80
			0	0	0	0	0	0		0	0	0.5	0	0	0		100
		AUC	9.5	5.5	5	8.5	2.25	4		5.25	6.75	12.75	9.75	7	13
FORELIMB			CTRL							NIC							Time (min)
			4	2	3	3	2.5	3		2.5	3	3	2.5	3	3		20
			2.5	2	3	2	2	3		2	3	2	3	3.5	3		40
			2.5	2	1	3	1	2		1	2	1.5	3	3	3		60
			0	1	0	1.5	0	1		0	0	3	0	1	2		80
			0	0	0	0	0	0		0	0	0	0	0	0		100
		AUC	7	6	5.5	8	4.25	7.5		4.25	6.5	8	7.25	9	9.5
Week 9			CTRL							NIC							Time (min)
AXIAL			4	3	2	2	2	3		1	3	3.5	4	4	1.5		20
			3	3.5	2	2.5	4	3		1	3	3.5	4	4	3		40
			4	3	2	1.5	3	4		1	2.5	4	4	4	3		60
			4	4	2	3	0	3		0	0	4	2.5	0	3		80
			2	1	0	1	0	0		0	0	0	0	0	0		100
		AUC	14	12.5	7	8.5	8	11.5		2.5	7	13.25	12.5	10	9.75
OROLINGUAL			CTRL							NIC							Time (min)
			4	3	3	4	3	4		2.5	2	2	1	3	1		20
			3	1.5	3	3.5	1	4		2.5	2	2	4	1	4		40
			4	4	3	0	2	1		1.5	1	4	4	4	4		60
			3	1	1	3	0	1		0	2	0	1	0	4		80
			1	0	0	0	1	0		0	0	0	0	0	0		100
		AUC	12.5	8	8.5	8.5	5	8		5.25	6	7	9.5	6.5	12.5
FORELIMB			CTRL							NIC							Time (min)
			4	3	3	3	3	3		2	2.5	2.5	3	3.5	1		20
			3.5	2	3	3	2	3		1	2.5	1	3.5	2.5	2		40
			3.5	3	3	0	2	1.5		1	1	2	3	4	3		60
			3	2.5	0	3	0	2		0	1	1.5	1	0	3		80
			2	0	0	0	0	0		1	0	0	0	0	0		100
		AUC	13	9	7.5	7.5	5.5	8		3.5	5.75	5.75	9	8.25	8.5
Week 10			CTRL							NIC							Time (min)
AXIAL			3.5	3	2	2	2	3		2	3	3	4	4	1		20
			3	3	2	2	2	3		2	3	2.5	4	4	2		40
			3.5	4	2	3	3	2		1	3	3	4	4	3		60
			3	3.5	2	3	0	3			0	3	2.5	3.5	3		80
			0	3	0	0	0	3		1	0	3	0	0.5	0		100
		AUC	11.25	13.5	7	9	6	11		5.5	7.5	11.5	12.5	13.75	8.5
OROLINGUAL			CTRL							NIC							Time (min)
			1.5	2	3	3	2	4		2	3	2	4	4	0		20
			3	2.5	4	3	1.5	3		1.5	2	2.5	4	4	0		40
			3	3.5	3	0	1	4		2	3	2	3	0	1		60
			1	4	3	1	0	3			0	2	0	0	3		80
			0	1	0	0	0	1		0	0	3	1	0	0		100
		AUC	7.75	11.5	11.5	5.5	3.5	12.5		5.5	6.5	9	9.5	6	4
FORELIMB			CTRL							NIC							Time (min)
			3	2	3	3	2	2		3	3	3	2.5	3	1		20
			3	2	3	2	1.5	3		2	2	3	2	3	1		40
			3	3.5	3	1	2	3		1.5	2	3	3.5	4	3		60
			3	3.5	3	1	0	1.5			0.5	2.5	2	3.5	3		80
			1	1.5	0	0	0	0.5		0	0	2	0	1.5	0		100
		AUC	11	10.75	10.5	5.5	4.5	8.75		5.75	6	11	8.75	12.75	7.5
